# Supplementary material for: Gene Duplication Analysis Reveals No Ancient Whole Genome Duplication but Extensive Small-Scale Duplications during Genome Evolution and Adaptation of Schistosoma mansoni
Source: Front Cell Infect Microbiol. 2017 Sep 21;7:412. doi: 10.3389/fcimb.2017.00412 (PMC5613093; doi:10.3389/fcimb.2017.00412)
Supplement: Supplementary Table 3 — The significantly enriched GO terms of proximally duplicated genes (FDR < 0.05). [file Table3.XLSX]

## Sheet: Supplementary Table 2
Supplementary Table 3. The significantly enriched Go terms of promixally duplicated genes (FDR < 0.05).
GO-ID	Term	Category	FDR	P-Value
GO:1901137	carbohydrate derivative biosynthetic process	P	0.000277	2.67e-07
GO:0006468	protein phosphorylation	P	0.000277	4.29e-07
GO:0006486	protein glycosylation	P	0.000277	4.55e-07
GO:0043413	macromolecule glycosylation	P	0.000277	4.55e-07
GO:0070085	glycosylation	P	0.000277	4.55e-07
GO:0004672	protein kinase activity	F	0.000277	5.15e-07
GO:0016773	phosphotransferase activity, alcohol group as acceptor	F	0.000277	5.83e-07
GO:0003824	catalytic activity	F	0.000295	7.1e-07
GO:0009101	glycoprotein biosynthetic process	P	0.000463	1.25e-06
GO:0016758	transferase activity, transferring hexosyl groups	F	0.000516	1.58e-06
GO:0009100	glycoprotein metabolic process	P	0.000516	1.71e-06
GO:0016740	transferase activity	F	0.000601	2.17e-06
GO:0016301	kinase activity	F	0.000956	3.74e-06
GO:0016757	transferase activity, transferring glycosyl groups	F	0.00111	4.68e-06
GO:0016310	phosphorylation	P	0.00145	6.53e-06
GO:0043412	macromolecule modification	P	0.00196	9.64e-06
GO:0006464	cellular protein modification process	P	0.00196	1.06e-05
GO:0036211	protein modification process	P	0.00196	1.06e-05
GO:1901135	carbohydrate derivative metabolic process	P	0.00232	1.32e-05
GO:0046068	cGMP metabolic process	P	0.00463	3.21e-05
GO:0004383	guanylate cyclase activity	F	0.00463	3.21e-05
GO:0006182	cGMP biosynthetic process	P	0.00463	3.21e-05
GO:0052652	cyclic purine nucleotide metabolic process	P	0.00463	3.21e-05
GO:0016020	membrane	C	0.00629	4.54e-05
GO:0030144	alpha-1,6-mannosylglycoprotein 6-beta-N-acetylglucosaminyltransferase activity	F	0.00784	5.9e-05
GO:0007156	homophilic cell adhesion via plasma membrane adhesion molecules	P	0.00824	6.69e-05
GO:0098742	cell-cell adhesion via plasma-membrane adhesion molecules	P	0.00824	6.69e-05
GO:0006796	phosphate-containing compound metabolic process	P	0.00941	7.92e-05
GO:0098609	cell-cell adhesion	P	0.0108	9.43e-05
GO:0006793	phosphorus metabolic process	P	0.0112	0.000101
GO:0008375	acetylglucosaminyltransferase activity	F	0.0136	0.000131
GO:0016772	transferase activity, transferring phosphorus-containing groups	F	0.0136	0.000131
GO:0009975	cyclase activity	F	0.0142	0.000141
GO:0007155	cell adhesion	P	0.0254	0.000267
GO:0022610	biological adhesion	P	0.0254	0.000267
GO:0008194	UDP-glycosyltransferase activity	F	0.0339	0.000367
GO:0019538	protein metabolic process	P	0.0474	0.00053
GO:0008378	galactosyltransferase activity	F	0.0474	0.000556
GO:0006487	protein N-linked glycosylation	P	0.0474	0.000556
