# Supplementary material for: Gene Duplication Analysis Reveals No Ancient Whole Genome Duplication but Extensive Small-Scale Duplications during Genome Evolution and Adaptation of Schistosoma mansoni
Source: Front Cell Infect Microbiol. 2017 Sep 21;7:412. doi: 10.3389/fcimb.2017.00412 (PMC5613093; doi:10.3389/fcimb.2017.00412)
Supplement: Supplementary Table 4 — The significantly enriched GO terms of tandemly duplicated genes (FDR < 0.05). [file Table4.XLSX]

## Sheet: Supplementary Table 3
Supplementary Table 4. The significantly enriched GO terms of tandemly duplicated genes (FDR < 0.05).
GO-ID	Term	Category	FDR	P-Value
GO:0005515	protein binding	F	1.03822e-08	3.10566e-12
GO:0005488	binding	F	1.00356e-07	6.00397e-11
GO:0004175	endopeptidase activity	F	3.83037e-07	3.43736e-10
GO:0005509	calcium ion binding	F	1.79145e-06	2.14352e-09
GO:0044260	cellular macromolecule metabolic process	P	1.91326e-06	2.86159e-09
GO:0005544	calcium-dependent phospholipid binding	F	2.33147e-06	4.94399e-09
GO:0016021	integral component of membrane	C	2.33147e-06	5.57934e-09
GO:0031224	intrinsic component of membrane	C	2.33147e-06	5.57934e-09
GO:0004930	G-protein coupled receptor activity	F	7.55348e-06	2.03354e-08
GO:0010467	gene expression	P	1.04357e-05	3.12165e-08
GO:0099600	transmembrane receptor activity	F	1.58785e-05	5.22475e-08
GO:0043227	membrane-bounded organelle	C	3.52823e-05	1.37203e-07
GO:0043231	intracellular membrane-bounded organelle	C	3.52823e-05	1.37203e-07
GO:0008233	peptidase activity	F	7.91712e-05	3.31557e-07
GO:0044425	membrane part	C	0.000116624	5.23292e-07
GO:0016020	membrane	C	0.000123276	6.05499e-07
GO:0005634	nucleus	C	0.000123276	6.26889e-07
GO:0030286	dynein complex	C	0.000126459	7.13495e-07
GO:0005543	phospholipid binding	F	0.000126459	7.23908e-07
GO:0004872	receptor activity	F	0.000126459	7.94388e-07
GO:0060089	molecular transducer activity	F	0.000126459	7.94388e-07
GO:0004888	transmembrane signaling receptor activity	F	0.000158466	1.04286e-06
GO:0006508	proteolysis	P	0.000205396	1.41313e-06
GO:0070011	peptidase activity, acting on L-amino acid peptides	F	0.000246869	1.77232e-06
GO:0005581	collagen trimer	C	0.000414793	3.10195e-06
GO:0009059	macromolecule biosynthetic process	P	0.000640676	5.31139e-06
GO:0034645	cellular macromolecule biosynthetic process	P	0.000640676	5.31976e-06
GO:0038023	signaling receptor activity	F	0.000640676	5.36612e-06
GO:0007186	G-protein coupled receptor signaling pathway	P	0.000666028	5.77769e-06
GO:0090304	nucleic acid metabolic process	P	0.000794423	7.20455e-06
GO:0005201	extracellular matrix structural constituent	F	0.000794423	7.36677e-06
GO:0005875	microtubule associated complex	C	0.000799556	7.65355e-06
GO:0044237	cellular metabolic process	P	0.00120468	1.18918e-05
GO:0009058	biosynthetic process	P	0.001259	1.36785e-05
GO:0098771	inorganic ion homeostasis	P	0.001259	1.39345e-05
GO:0050801	ion homeostasis	P	0.001259	1.39345e-05
GO:0055080	cation homeostasis	P	0.001259	1.39345e-05
GO:0071840	cellular component organization or biogenesis	P	0.00129261	1.46931e-05
GO:1901576	organic substance biosynthetic process	P	0.0021614	2.52153e-05
GO:0006807	nitrogen compound metabolic process	P	0.00237156	2.83764e-05
GO:0004871	signal transducer activity	F	0.00253509	3.10915e-05
GO:0044249	cellular biosynthetic process	P	0.00274782	3.45784e-05
GO:0048878	chemical homeostasis	P	0.00274782	3.53444e-05
GO:0015291	secondary active transmembrane transporter activity	F	0.00301179	3.99565e-05
GO:0008289	lipid binding	F	0.00301179	4.05415e-05
GO:0016763	transferase activity, transferring pentosyl groups	F	0.00328509	4.52032e-05
GO:0097159	organic cyclic compound binding	F	0.00332483	4.76603e-05
GO:1901363	heterocyclic compound binding	F	0.00332483	4.77392e-05
GO:0044271	cellular nitrogen compound biosynthetic process	P	0.00348331	5.10566e-05
GO:0008476	protein-tyrosine sulfotransferase activity	F	0.00367151	5.93065e-05
GO:0006477	protein sulfation	P	0.00367151	5.93065e-05
GO:0006478	peptidyl-tyrosine sulfation	P	0.00367151	5.93065e-05
GO:0051923	sulfation	P	0.00367151	5.93065e-05
GO:0018212	peptidyl-tyrosine modification	P	0.00367151	5.93065e-05
GO:0015630	microtubule cytoskeleton	C	0.0040031	6.59812e-05
GO:0016043	cellular component organization	P	0.0040031	6.70576e-05
GO:0044444	cytoplasmic part	C	0.00468282	7.98446e-05
GO:0004252	serine-type endopeptidase activity	F	0.00512176	8.8861e-05
GO:0016070	RNA metabolic process	P	0.00584783	0.000103207
GO:0044430	cytoskeletal part	C	0.00734112	0.000131758
GO:0016884	carbon-nitrogen ligase activity, with glutamine as amido-N-donor	F	0.00788773	0.000143928
GO:0034641	cellular nitrogen compound metabolic process	P	0.00798307	0.000148624
GO:0030003	cellular cation homeostasis	P	0.00798307	0.000169548
GO:0006826	iron ion transport	P	0.00798307	0.000169548
GO:0006879	cellular iron ion homeostasis	P	0.00798307	0.000169548
GO:0006875	cellular metal ion homeostasis	P	0.00798307	0.000169548
GO:0006873	cellular ion homeostasis	P	0.00798307	0.000169548
GO:0046916	cellular transition metal ion homeostasis	P	0.00798307	0.000169548
GO:0055065	metal ion homeostasis	P	0.00798307	0.000169548
GO:0055072	iron ion homeostasis	P	0.00798307	0.000169548
GO:0055076	transition metal ion homeostasis	P	0.00798307	0.000169548
GO:1901657	glycosyl compound metabolic process	P	0.0108906	0.000237814
GO:0009116	nucleoside metabolic process	P	0.0108906	0.000237814
GO:1990904	ribonucleoprotein complex	C	0.0155727	0.000349373
GO:0030529	intracellular ribonucleoprotein complex	C	0.0155727	0.000349373
GO:0051641	cellular localization	P	0.0160515	0.000364916
GO:0008199	ferric iron binding	F	0.0161592	0.000377032
GO:0055082	cellular chemical homeostasis	P	0.0161592	0.000377032
GO:0043226	organelle	C	0.0164608	0.000388993
GO:0005576	extracellular region	C	0.0182494	0.000436719
GO:0043603	cellular amide metabolic process	P	0.0191642	0.000464345
GO:0043229	intracellular organelle	C	0.0209233	0.00051387
GO:0051649	establishment of localization in cell	P	0.0209233	0.000519484
GO:0044464	cell part	C	0.025747	0.00065465
GO:0005623	cell	C	0.025747	0.00065465
GO:0008236	serine-type peptidase activity	F	0.026089	0.000678954
GO:0017171	serine hydrolase activity	F	0.026089	0.000678954
GO:0043604	amide biosynthetic process	P	0.026091	0.000694615
GO:0006518	peptide metabolic process	P	0.026091	0.000694615
GO:0008146	sulfotransferase activity	F	0.0264031	0.00071872
GO:0000041	transition metal ion transport	P	0.0264031	0.00071872
GO:0044424	intracellular part	C	0.027849	0.000766409
GO:0004222	metalloendopeptidase activity	F	0.0300263	0.000835311
GO:0046907	intracellular transport	P	0.0305431	0.000858824
GO:1902494	catalytic complex	C	0.0313121	0.000889813
GO:0005326	neurotransmitter transporter activity	F	0.031645	0.000937138
GO:0005328	neurotransmitter:sodium symporter activity	F	0.031645	0.000937138
GO:0004197	cysteine-type endopeptidase activity	F	0.031645	0.000937138
GO:0015370	solute:sodium symporter activity	F	0.031645	0.000937138
GO:0006412	translation	P	0.0323133	0.000975476
GO:0005622	intracellular	C	0.0323133	0.000976261
GO:0043043	peptide biosynthetic process	P	0.0340592	0.0010392
GO:0044428	nuclear part	C	0.0383419	0.00118134
GO:0044267	cellular protein metabolic process	P	0.0401203	0.00124814
GO:0006351	transcription, DNA-templated	P	0.0452212	0.00143388
GO:0097659	nucleic acid-templated transcription	P	0.0452212	0.00143388
GO:0032774	RNA biosynthetic process	P	0.0455522	0.00145934
GO:0036094	small molecule binding	F	0.0455522	0.00147162
GO:0055086	nucleobase-containing small molecule metabolic process	P	0.0474212	0.00154619
GO:0016757	transferase activity, transferring glycosyl groups	F	0.0477621	0.00157159
