# Supplementary material for: Gene Duplication Analysis Reveals No Ancient Whole Genome Duplication but Extensive Small-Scale Duplications during Genome Evolution and Adaptation of Schistosoma mansoni
Source: Front Cell Infect Microbiol. 2017 Sep 21;7:412. doi: 10.3389/fcimb.2017.00412 (PMC5613093; doi:10.3389/fcimb.2017.00412)
Supplement: Supplementary Table 5 — Annotations of genes generated from tandem duplications. [file Table5.XLSX]

## Sheet: Supplementary Table 4
Supplementary Table 5. Annotations of genes generated from tandem duplications.
Gene id	Annotation
Smp_214090	Zinc finger%2C C2H2 type domain containing protein
Smp_214080	Zinc finger%2C C2H2 type domain containing protein
Smp_078550	zinc finger protein Xfin
Smp_147010	zinc finger protein 425
Smp_046360	Zinc finger protein 143
Smp_078560	zinc finger protein
Smp_078570	zinc finger protein
Smp_150990	y+l amino acid transporter 2
Smp_123540	venom allergen-like (VAL) protein 12
Smp_124050	venom allergen-like (VAL) 6 protein
Smp_002070	venom allergen-like (VAL) 4 protein
Smp_159290	venom allergen-like (VAL) 21 protein
Smp_002630	venom allergen-like (VAL) 2 protein
Smp_124060	venom allergen-like (VAL) 13 protein
Smp_002060	venom allergen-like (VAL) 10 protein
Smp_193680	venom allergen-like (VAL) 1 protein
Smp_124070	venom allergen (val) protein
Smp_123550	venom allergen (val) protein
Smp_123090	venom allergen (val) protein
Smp_001890	venom allergen (val) protein
Smp_159280	venom allergen (val) protein
Smp_176170	venom allergen (val) protein
Smp_176160	venom allergen (val) protein
Smp_120670	venom allergen (val) protein
Smp_154260	venom allergen (val) protein
Smp_141550	venom allergen (val) protein
Smp_141560	venom allergen (val) protein
Smp_160250	venom allergen (val) protein
Smp_082420	uridine phosphorylase
Smp_082430	uridine phosphorylase
Smp_200240	universal stress protein
Smp_001000	universal stress protein
Smp_043120	universal stress protein
Smp_202690	universal stress protein
Smp_134710	uncharacterized MFS type transporter C19orf28
Smp_119580	uncharacterized MFS type transporter C19orf28
Smp_069880	u2 small nuclear ribonucleoprotein B''
Smp_069870	u1 small nuclear ribonucleoprotein a
Smp_110050	tyrosine protein kinase transforming protein Fps
Smp_164810	tyrosine protein kinase Fps85D
Smp_125360	tyrosine protein kinase csk
Smp_043290	Tyramine:octopamine receptor
Smp_213900	type IV collagen alpha 1 chain
Smp_213910	type IV collagen alpha 1 chain
Smp_156740	type II inositol 1%2C4%2C5 trisphosphate
Smp_064190	type II inositol 1%2C4%2C5 trisphosphate
Smp_079960	Tubulin beta 2C chain
Smp_079970	Tubulin beta 2C chain
Smp_053780	tRNA specific adenosine deaminase 2
Smp_053790	tRNA specific adenosine deaminase 2
Smp_112450	Trematode Eggshell Synthesis domain containing protein
Smp_077890	Trematode Eggshell Synthesis domain containing protein
Smp_179740	transmembrane protein 8A
Smp_157010	titin
Smp_108050	titin
Smp_123990	threonyl tRNA synthetase
Smp_123980	threonyl tRNA synthetase
Smp_156200	tgf beta family
Smp_140140	tetraspanin CD63 receptor
Smp_140130	tetraspanin CD63 receptor
Smp_059530	tetraspanin
Smp_086470	tegument-allergen-like protein
Smp_086480	tegument-allergen-like protein
Smp_086530	tegument-allergen-like protein
Smp_169190	tegument-allergen-like protein
Smp_169200	tegument-allergen-like protein
Smp_195090	tegument-allergen-like protein
Smp_072620	tegument-allergen-like protein
Smp_042140	tegument-allergen-like protein
Smp_042150	tegument-allergen-like protein
Smp_045010	tegument-allergen-like protein
Smp_146460	tegumental antigen
Smp_069120	synaptotagmin 2
Smp_159640	synaptotagmin
Smp_168350	Suppressor of G2 allele of SKP1
Smp_010160	Suppressor of G2 allele of SKP1
Smp_108610	Sugar transporter
Smp_197470	subfamily A1A unassigned peptidase (A01 family)
Smp_136720	subfamily A1A unassigned peptidase (A01 family)
Smp_136840	subfamily A1A unassigned peptidase (A01 family)
Smp_018800	subfamily A1A unassigned peptidase (A01 family)
Smp_132470	subfamily A1A unassigned peptidase (A01 family)
Smp_132480	subfamily A1A unassigned peptidase (A01 family)
Smp_168550	steroid dehydrogenase
Smp_117920	steroid dehydrogenase
Smp_168560	steroid dehydrogenase
Smp_102190	steroid dehydrogenase
Smp_178940	steroid dehydrogenase
Smp_155090	stem cell tumor
Smp_020090	stem cell tumor
Smp_132810	STARP antigen
Smp_132800	STARP antigen
Smp_019460	STARP antigen
Smp_118190	staphylococcal nuclease domain containing protein
Smp_166110	staphylococcal nuclease domain containing protein
Smp_012600	spectrin beta chain
Smp_128930	spectrin beta chain
Smp_170450	sodium:potassium:calcium exchanger
Smp_170370	sodium:potassium:calcium exchanger
Smp_134080	sodium:myo inositol cotransporter
Smp_146740	sodium:hydrogen exchanger 2 (nhe2)
Smp_146750	sodium:hydrogen exchanger 2 (nhe2)
Smp_045680	sodium:hydrogen exchanger
Smp_022050	sodium:glucose cotransporter 4
Smp_131890	sodium:chloride dependent transporter
Smp_028690	sodium/chloride dependent transporter%2C putative
Smp_094660	sodium dependent phosphate transporter 1
Smp_129920	sodium dependent neurotransmitter transporter
Smp_196680	sodium dependent neurotransmitter transporter
Smp_129900	sodium and chloride dependent GABA transporter
Smp_147730	single kunitz protease inhibitor%3B serine type protease inhibitor
Smp_203940	short chain dehydrogenase
Smp_179850	short chain dehydrogenase
Smp_032370	short chain dehydrogenase
Smp_139700	short chain dehydrogenase
Smp_175160	serine:threonine protein kinase PAK 3
Smp_172960	serine type protease inhibitor
Smp_192670	serine threonine kinase receptor associated
Smp_174390	serine threonine kinase receptor associated
Smp_123370	serine rich repeat protein 2
Smp_123360	serine rich repeat protein 2
Smp_155560	serine protease inhibitors serpins
Smp_155550	serine protease inhibitors serpins
Smp_062120	serine protease inhibitors serpins
Smp_058050	S1 RNA binding domain containing protein 1
Smp_205270	ring finger protein 11 (sid 1669) (nedd4 ww
Smp_176120	ring finger protein 11 (sid 1669) (nedd4 ww
Smp_170610	rhodopsin orphan GPCR
Smp_170620	rhodopsin orphan GPCR
Smp_056060	rhodopsin orphan GPCR
Smp_056080	rhodopsin orphan GPCR
Smp_083940	rhodopsin orphan GPCR
Smp_083950	rhodopsin orphan GPCR
Smp_091950	rhodopsin orphan GPCR
Smp_196080	rhodopsin orphan GPCR
Smp_153200	rhodopsin orphan GPCR
Smp_153210	rhodopsin orphan GPCR
Smp_167870	rhodopsin orphan GPCR
Smp_204550	rhodopsin orphan GPCR
Smp_180150	Rho GTPase activating protein 21
Smp_180160	Rho GTPase activating protein 12
Smp_180030	rhabdomeric opsin%3B opsin receptor%3B opsin (melanopsin)
Smp_203950	retinol dehydrogenase 11
Smp_120070	retinol dehydrogenase 11
Smp_190370	rab2
Smp_169460	RAB18%2C member RAS oncogene family
Smp_169470	RAB18%2C member RAS oncogene family
Smp_173990	rab11
Smp_005670	rab11
Smp_094420	rab GDP dissociation inhibitor beta
Smp_024520	rab GDP dissociation inhibitor beta
Smp_090520	purine nucleoside phosphorylase
Smp_179110	purine nucleoside phosphorylase
Smp_147700	protein tyrosine sulfotransferase
Smp_147690	protein tyrosine sulfotransferase
Smp_145920	protein tyrosine sulfotransferase
Smp_145910	protein tyrosine sulfotransferase
Smp_118200	protein phosphatase pp2a regulatory subunit b
Smp_172910	Protein phosphatase PP2A 55 kDa regulatory
Smp_070340	protein arginine n methyltransferase
Smp_067490	programmed cell death protein
Smp_067480	programmed cell death protein
Smp_153400	poly(A) polymerase cid (pap) (caffein induced
Smp_051640	placental protein 11
Smp_177670	placental protein 11
Smp_212450	placental protein 11
Smp_135250	Placenta specificprotein 8 protein
Smp_024180	placenta specific gene 8 protein
Smp_031180	phospholipase A
Smp_031190	phospholipase A
Smp_116290	phosphate transporter
Smp_101240	phenylalanyl tRNA synthetase alpha chain
Smp_101230	phenylalanyl tRNA synthetase alpha chain
Smp_117340	peptide (allatostatin:somatostatin)
Smp_167120	Peptidase M8%2C leishmanolysin%2Cdomain containing protein
Smp_167110	Peptidase M8%2C leishmanolysin%2Cdomain containing protein
Smp_167100	Peptidase M8%2C leishmanolysin%2Cdomain containing protein
Smp_171350	Peptidase M8%2C leishmanolysin%2Cdomain containing protein
Smp_167070	Peptidase M8%2C leishmanolysin%2Cdomain containing protein
Smp_210620	peptidase inhibitor 16
Smp_175530	pentatricopeptide repeat containing protein
Smp_142970	palmitoyl protein thioesterase 1
Smp_142980	palmitoyl protein thioesterase
Smp_135020	oxalate:formate antiporter
Smp_135010	oxalate:formate antiporter
Smp_134990	oxalate:formate antiporter
Smp_134980	oxalate:formate antiporter
Smp_141800	oxalate:formate antiporter
Smp_180350	opsin receptor
Smp_104210	opsin receptor
Smp_052470	o methyltransferase
Smp_012560	o methyltransferase
Smp_146210	nucleoside diphosphate kinase
Smp_203450	nucleoside diphosphate kinase
Smp_139330	nicotinic acetylcholine receptor non alpha
Smp_031680	nicotinic acetylcholine receptor alpha subunit
Smp_198560	neutral sphingomyelinase
Smp_158980	neuronal calcium sensor
Smp_158990	neuronal calcium sensor
Smp_142700	neuronal acetylcholine receptor subunit alpha 4
Smp_037960	neuronal acetylcholine receptor subunit alpha 4
Smp_142690	neuronal acetylcholine receptor subunit alpha 4
Smp_170420	NADH:ubiquinone oxidoreductase complex I
Smp_185160	NADH dehydrogenase (ubiquinone) 1 beta
Smp_177970	NADH dehydrogenase (ubiquinone) 1 beta
Smp_089330	NAD dependent epimerase:dehydratase
Smp_119060	NAD dependent epimerase:dehydratase
Smp_116800	myosin binding protein
Smp_198800	mucolipin
Smp_190090	mucolipin
Smp_125370	mitogen activated protein kinase kinase kinase
Smp_198810	mitogen activated protein kinase 15
Smp_133490	mitogen activated protein kinase 15
Smp_166150	maternal embryonic leucine zipper kinase
Smp_049300	major egg antigen%2C putative
Smp_049230	Major egg antigen (p40)
Smp_048050	Major egg antigen (p40)
Smp_049270	Major egg antigen (p40)
Smp_049240	major egg antigen
Smp_049250	major egg antigen
Smp_148530	major egg antigen
Smp_186020	major egg antigen
Smp_185680	major egg antigen
Smp_118940	maguk p55 subfamily 6
Smp_192170	maguk p55 subfamily 6
Smp_133210	lysosomal alpha glucosidase
Smp_159420	low density lipoprotein receptor (ldl)
Smp_179370	low density lipoprotein receptor (ldl)
Smp_203810	lipopolysaccharide induced tumor necrosis
Smp_060240	lipopolysaccharide induced tumor necrosis
Smp_060220	lipopolysaccharide induced tumor necrosis
Smp_060210	lipopolysaccharide induced tumor necrosis
Smp_135530	leishmanolysin peptidase
Smp_135540	leishmanolysin 2 (M08 family)
Smp_038960	lactate dehydrogenase protein
Smp_038950	lactate dehydrogenase protein
Smp_001280	Jagged
Smp_090110	invadolysin (M08 family)
Smp_090100	invadolysin (M08 family)
Smp_171320	invadolysin (M08 family)
Smp_129310	inositol polyphosphate multikinase
Smp_013210	inositol polyphosphate multikinase
Smp_141390	innexin unc 9
Smp_141290	innexin
Smp_063190	Inhibin/Activin%2C TGF-beta family%2C TGF-beta/Activin subfamily
Smp_133900	indoleamine 2%2C3 dioxygenase 2
Smp_049850	hypoxanthine guanine phosphoribosyltransferase
Smp_148820	hypoxanthine guanine phosphoribosyltransferase
Smp_168500	hypoxanthine guanine phosphoribosyltransferase
Smp_103560	hypoxanthine guanine phosphoribosyltransferase
Smp_132790	hypothetical protein
Smp_092150	hypothetical protein
Smp_151640	hypothetical protein
Smp_133080	hypothetical protein
Smp_133070	hypothetical protein
Smp_160990	hypothetical protein
Smp_160980	hypothetical protein
Smp_200870	hypothetical protein
Smp_200880	hypothetical protein
Smp_093980	hypothetical protein
Smp_173630	hypothetical protein
Smp_173360	hypothetical protein
Smp_124890	hypothetical protein
Smp_185080	hypothetical protein
Smp_201050	hypothetical protein
Smp_148080	hypothetical protein
Smp_148100	hypothetical protein
Smp_190340	hypothetical protein
Smp_185310	hypothetical protein
Smp_178030	hypothetical protein
Smp_111710	hypothetical protein
Smp_182990	hypothetical protein
Smp_166350	hypothetical protein
Smp_166340	hypothetical protein
Smp_032690	hypothetical protein
Smp_032710	hypothetical protein
Smp_088700	hypothetical protein
Smp_088720	hypothetical protein
Smp_152070	hypothetical protein
Smp_152080	hypothetical protein
Smp_194540	hypothetical protein
Smp_121580	hypothetical protein
Smp_137690	hypothetical protein
Smp_028800	hypothetical protein
Smp_128530	hypothetical protein
Smp_128520	hypothetical protein
Smp_128830	hypothetical protein
Smp_128820	hypothetical protein
Smp_157380	hypothetical protein
Smp_184180	hypothetical protein
Smp_175540	hypothetical protein
Smp_143510	hypothetical protein
Smp_208030	hypothetical protein
Smp_000370	hypothetical protein
Smp_192220	hypothetical protein
Smp_000280	hypothetical protein
Smp_000270	hypothetical protein
Smp_093620	hypothetical protein
Smp_137450	hypothetical protein
Smp_125950	hypothetical protein
Smp_125940	hypothetical protein
Smp_197370	hypothetical protein
Smp_189110	hypothetical protein
Smp_189120	hypothetical protein
Smp_134720	hypothetical protein
Smp_134700	hypothetical protein
Smp_197400	hypothetical protein
Smp_108550	hypothetical protein
Smp_149750	hypothetical protein
Smp_109340	hypothetical protein
Smp_182770	hypothetical protein
Smp_038730	hypothetical protein
Smp_177780	hypothetical protein
Smp_156850	hypothetical protein
Smp_008910	hypothetical protein
Smp_162220	hypothetical protein
Smp_074250	hypothetical protein
Smp_046630	hypothetical protein
Smp_139290	hypothetical protein
Smp_142020	hypothetical protein
Smp_141940	hypothetical protein
Smp_036720	hypothetical protein
Smp_203090	hypothetical protein
Smp_191670	hypothetical protein
Smp_153000	hypothetical protein
Smp_116760	hypothetical protein
Smp_166720	hypothetical protein
Smp_166730	hypothetical protein
Smp_121200	hypothetical protein
Smp_075400	hypothetical protein
Smp_075390	hypothetical protein
Smp_133890	hypothetical protein
Smp_084440	hypothetical protein
Smp_015480	hypothetical protein
Smp_047060	hypothetical protein
Smp_168990	hypothetical protein
Smp_157870	hypothetical protein
Smp_157860	hypothetical protein
Smp_096640	hypothetical protein
Smp_075500	hypothetical protein
Smp_070380	hypothetical protein
Smp_070370	hypothetical protein
Smp_167270	hypothetical protein
Smp_167280	hypothetical protein
Smp_083240	hypothetical protein
Smp_014420	hypothetical protein
Smp_129980	hypothetical protein
Smp_188810	hypothetical protein
Smp_014410	hypothetical protein
Smp_032120	hypothetical protein
Smp_139580	hypothetical protein
Smp_204620	hypothetical protein
Smp_117000	hypothetical protein
Smp_204630	hypothetical protein
Smp_019810	hypothetical protein
Smp_133000	hypothetical protein
Smp_109870	hypothetical protein
Smp_100600	hypothetical protein
Smp_110390	hypothetical protein
Smp_107860	hypothetical protein
Smp_151130	hypothetical protein
Smp_104450	hypothetical protein
Smp_104460	hypothetical protein
Smp_174290	hypothetical protein
Smp_165590	hypothetical protein
Smp_205050	hypothetical protein
Smp_106750	hypothetical protein
Smp_205060	hypothetical protein
Smp_205080	hypothetical protein
Smp_205090	hypothetical protein
Smp_205150	hypothetical protein
Smp_205160	hypothetical protein
Smp_212070	hypothetical protein
Smp_184840	hypothetical protein
Smp_168420	hypothetical protein
Smp_193580	hypothetical protein
Smp_139140	hypothetical protein
Smp_031390	hypothetical protein
Smp_205450	hypothetical protein
Smp_205460	hypothetical protein
Smp_205470	hypothetical protein
Smp_205480	hypothetical protein
Smp_182030	hypothetical protein
Smp_187080	hypothetical protein
Smp_185710	hypothetical protein
Smp_112640	hypothetical protein
Smp_185070	hypothetical protein
Smp_184890	hypothetical protein
Smp_111890	hypothetical protein
Smp_193510	hypothetical protein
Smp_184620	hypothetical protein
Smp_184640	hypothetical protein
Smp_117550	hypothetical protein
Smp_114810	hypothetical protein
Smp_111960	hypothetical protein
Smp_111950	hypothetical protein
Smp_185390	hypothetical protein
Smp_116920	hypothetical protein
Smp_111100	hypothetical protein
Smp_112170	hypothetical protein
Smp_185520	hypothetical protein
Smp_108730	hypothetical protein
Smp_117520	hypothetical protein
Smp_117270	hypothetical protein
Smp_117280	hypothetical protein
Smp_184630	hypothetical protein
Smp_107650	hypothetical protein
Smp_107640	hypothetical protein
Smp_111090	hypothetical protein
Smp_184800	hypothetical protein
Smp_184720	hypothetical protein
Smp_112120	hypothetical protein
Smp_107330	hypothetical protein
Smp_178240	hypothetical protein
Smp_185350	hypothetical protein
Smp_205800	hypothetical protein
Smp_109040	hypothetical protein
Smp_183840	hypothetical protein
Smp_184590	hypothetical protein
Smp_184870	hypothetical protein
Smp_205860	hypothetical protein
Smp_205870	hypothetical protein
Smp_117160	hypothetical protein
Smp_108360	hypothetical protein
Smp_117130	hypothetical protein
Smp_107470	hypothetical protein
Smp_107450	hypothetical protein
Smp_183180	hypothetical protein
Smp_183240	hypothetical protein
Smp_183230	hypothetical protein
Smp_206230	hypothetical protein
Smp_206240	hypothetical protein
Smp_002640	hox protein Smox1
Smp_202120	hox class homeodomain protein djabd bb%3B hox class homeodomain protein djabd ba%3B hox class homeodomain containing protein post2
Smp_009630	homeobox protein SIX6
Smp_127240	homeobox protein SIX1
Smp_143500	homeobox protein cut 1 like
Smp_184360	hepatotoxic ribonuclease omega 1
Smp_193860	hepatotoxic ribonuclease omega 1
Smp_179960	hepatotoxic ribonuclease omega 1
Smp_075790	hemoglobinase (C13 family)
Smp_179170	hemoglobinase (C13 family)
Smp_075800	hemoglobinase (C13 family)
Smp_163920	hemicentin 1
Smp_188590	hemicentin 1
Smp_137580	helicase ski2w
Smp_028550	helicase ski2w
Smp_081620	gsx family homeobox protein
Smp_154680	glycosyltransferase 14 family member
Smp_154670	glycosyltransferase 14 family member
Smp_193030	glycoprotein N acetylgalactosamine
Smp_168450	glycoprotein N acetylgalactosamine
Smp_143840	glycogen phosphorylase
Smp_039750	glycogen phosphorylase
Smp_075060	glutamine dependent NAD(+) synthetase
Smp_162660	glutamine dependent NAD(+) synthetase
Smp_105410	glucose transport protein
Smp_012440	glucose transport protein
Smp_023710	G protein coupled receptor fragment
Smp_164590	fibrillar collagen chain FAp1 alpha
Smp_047680	ferritin%2C heavy polypeptide 1
Smp_047660	ferritin%2C heavy polypeptide 1
Smp_047650	ferritin%2C heavy polypeptide 1
Smp_047640	ferritin%2C heavy polypeptide 1
Smp_004220	fatty acid amide hydrolase 1
Smp_167750	fatty acid amide hydrolase 1
Smp_124410	fatty acid amide hydrolase
Smp_006760	fasting inducible integral membrane protein
Smp_157440	family M13 unassigned peptidase (M13 family)
Smp_170460	family M13 unassigned peptidase (M13 family)
Smp_170470	family M13 unassigned peptidase (M13 family)
Smp_194190	family M13 unassigned peptidase (M13 family)
Smp_147740	family M13 unassigned peptidase (M13 family)
Smp_047850	family M13 unassigned peptidase (M13 family)
Smp_174540	family M1 non peptidase ue (M01 family)
Smp_159120	family C48 unassigned peptidase (C48 family)
Smp_159130	family C48 unassigned peptidase (C48 family)
Smp_095980	Extracellular superoxide dismutase (Cu Zn)
Smp_174810	Extracellular superoxide dismutase (Cu Zn)
Smp_015030	ethanolamine kinase 1
Smp_090090	Estrogen regulated protein EP45
Smp_090080	Estrogen regulated protein EP45
Smp_165600	egg protein CP391S
Smp_173350.1	egg protein CP391S
Smp_178360	E3 UFM1 protein ligase 1
Smp_112520	E3 UFM1 protein ligase 1
Smp_074990	E3 ubiquitin protein ligase HERC5
Smp_075000	E3 ubiquitin protein ligase HERC5
Smp_160560	Dyp type peroxidase
Smp_172830	Dyp type peroxidase
Smp_160550	Dyp type peroxidase
Smp_072630.1	Dynein light chain 1 cytoplasmic
Smp_174520	dynein light chain
Smp_095520	dynein light chain
Smp_201060	dynein light chain
Smp_160330	dynein light chain
Smp_051400	dynein light chain
Smp_162510	drug efflux protein
Smp_162500	drug efflux protein
Smp_054840	DNA replication licensing factor MCM2
Smp_079560	DNA replication licensing factor MCM2
Smp_006750	DNA damage regulated autophagy modulator protein
Smp_003600	DM9 domain containing protein
Smp_188200	DM9 domain containing protein
Smp_158510	diacylglycerol O-acyltransferase 1
Smp_158520	diacylglycerol O acyltransferase
Smp_171960	Dehydrogenase:reductase SDR family
Smp_114910	Dehydrogenase:reductase SDR family
Smp_154800	DC STAMP domain containing protein 2
Smp_154790	DC STAMP domain containing protein 2
Smp_148030	DC STAMP domain containing protein 1
Smp_148040	DC STAMP domain containing protein 1
Smp_144000	Cytochrome oxidase c%2C subunit
Smp_144010.1	Cytochrome oxidase c%2C subunit
Smp_122750	Crumbs complex protein%3B cell polarity protein
Smp_119050	collagen alpha chain
Smp_135560	collagen alpha 2(I) chain
Smp_170340	collagen alpha 1(IV) chain
Smp_015050	choline/ethanolamine kinase
Smp_185190	cercarial elastase (S01 family)
Smp_119130	cercarial elastase (S01 family)
Smp_112090	cercarial elastase (S01 family)
Smp_006510	cercarial elastase (S01 family)
Smp_185150	cercarial elastase (S01 family)
Smp_006520	cercarial elastase (S01 family)
Smp_089320	Cell wall integrity and stress response
Smp_089370	Cell wall integrity and stress response
Smp_089380	Cell wall integrity and stress response
Smp_170890	Cell wall integrity and stress response
Smp_173150	cd63 antigen
Smp_142230	cd63 antigen
Smp_176940	cationic amino acid transporter
Smp_176930	cationic amino acid transporter
Smp_151000	cationic amino acid transporter
Smp_158420	cathepsin B peptidase (C01 family)
Smp_067060	cathepsin B peptidase (C01 family)
Smp_103610	cathepsin B peptidase (C01 family)
Smp_179950	cathepsin B peptidase (C01 family)
Smp_033530	carbonyl reductase 1
Smp_140270	carbonyl reductase 1
Smp_159710	carbonic anhydrase
Smp_135470	carbonic anhydrase
Smp_113640	carbamoyl phosphate synthetase
Smp_085690	cAMP dependent protein kinase catalytic subunit
Smp_085700	cAMP dependent protein kinase catalytic subunit
Smp_214180	calpain
Smp_214190	calpain
Smp_032970	calmodulin protein
Smp_032980	calmodulin protein
Smp_032990	Calmodulin 4 (Calcium binding protein Dd112)
Smp_025390	calcium dependent protein kinase
Smp_135970	calcium binding protein cml%3B calcium binding protein (cabp)
Smp_147160	Cadmium metallothionein (MT Cd)
Smp_055240	cadherin
Smp_192490	cadherin
Smp_043260	biogenic amine (dopamine) receptor
Smp_043270	biogenic amine (dopamine) receptor
Smp_145520	biogenic amine (dopamine) receptor
Smp_043300	biogenic amine (dopamine) receptor
Smp_043320	biogenic amine (dopamine) receptor
Smp_043340	biogenic amine (dopamine) receptor
Smp_151220	beta 13 n galactosyltransferase
Smp_151210	beta 13 n galactosyltransferase
Smp_091820	bestrophin 3
Smp_091840	bestrophin 2
Smp_146950	basement membrane specific heparan sulfate
Smp_152770	ATP dependent RNA helicase DDX31
Smp_057020	ATP dependent RNA helicase DDX31
Smp_186670	aspartate carbamoyltransferase
Smp_005740	Aquaporin 9 (AQP 9) (Small solute channel 1)
Smp_125220	Aquaporin 9 (AQP 9) (Small solute channel 1)
Smp_125210	Aquaporin 9 (AQP 9) (Small solute channel 1)
Smp_125200	Aquaporin 9 (AQP 9) (Small solute channel 1)
Smp_005720	Aquaporin 3 (AQP 3)
Smp_113760	anti-inflammatory protein 16%2C putative
Smp_045560	annexin
Smp_045550	annexin
Smp_207040	annexin
Smp_045490	annexin
Smp_045500	annexin
Smp_162160	annexin
Smp_074140	annexin
Smp_074150	annexin
Smp_077720	annexin
Smp_164100	annexin
Smp_174530	aminopeptidase PILS (M01 family)
Smp_137320	amine GPCR
Smp_027940	amine GPCR
Smp_137310	amine GPCR
Smp_137300	amine GPCR
Smp_178420	amine GPCR
Smp_137740	alpha(13)fucosyltransferase
Smp_194990	alpha(13)fucosyltransferase
Smp_205640	alpha(13)fucosyltransferase
Smp_028910	alpha(13)fucosyltransferase
Smp_080210	alpha tocopherol transfer protein
Smp_165340	alpha tocopherol transfer protein
Smp_020340	alpha glucosidase
Smp_179260	alpha galactosidase:alpha n
Smp_179250	alpha galactosidase:alpha n
Smp_186710	alpha galactosidase:alpha n
Smp_170830	alpha galactosidase:alpha n
Smp_089270	alpha galactosidase:alpha n
Smp_170840	alpha galactosidase:alpha n
Smp_030650	alpha fucosyltransferase m%3B alpha fucosyltransferase k%3B alpha fucosyltransferase j%3B alpha fucosyltransferase i
Smp_138750	alpha fucosyltransferase m%3B alpha fucosyltransferase k%3B alpha fucosyltransferase j%3B alpha fucosyltransferase i
Smp_212520	alpha fucosyltransferase m%3B alpha fucosyltransferase k%3B alpha fucosyltransferase j%3B alpha fucosyltransferase i
Smp_138730	alpha fucosyltransferase m%3B alpha fucosyltransferase k%3B alpha fucosyltransferase j%3B alpha fucosyltransferase i
Smp_174270	AF6 protein
Smp_045420	adipor receptor
Smp_045410	adipor receptor
Smp_086130	adenylate cyclase
Smp_168980	adenylate cyclase
Smp_114620	adenosinetriphosphatase
Smp_054410	Adenine phosphoribosyltransferase%2C catalyzes the
Smp_054360	Adenine phosphoribosyltransferase%2C catalyzes the
Smp_151260	adenine phosphoribosyltransferase
Smp_010690	actin related protein 2:3 complex%2C subunit 2
Smp_127830	actin protein ARP2:3 complex subunit
Smp_183710	actin
Smp_046600	actin
Smp_077850	actin
Smp_077860	actin
Smp_161920	actin
Smp_161930	actin
Smp_151200	85 kDa calcium independent phospholipase A2
Smp_154180	25 kDa integral membrane protein
Smp_154190	25 kDa integral membrane protein
Smp_194960	25 kDa integral membrane protein
Smp_194970	25 kDa integral membrane protein
Smp_194980	25 kDa integral membrane protein
Smp_131840	25 kDa integral membrane protein
