# Supplementary material for: Gene Duplication Analysis Reveals No Ancient Whole Genome Duplication but Extensive Small-Scale Duplications during Genome Evolution and Adaptation of Schistosoma mansoni
Source: Front Cell Infect Microbiol. 2017 Sep 21;7:412. doi: 10.3389/fcimb.2017.00412 (PMC5613093; doi:10.3389/fcimb.2017.00412)
Supplement: Supplementary Table 6 — Positively selected genes identified by pair-wise comparison. [file Table6.XLSX]

## Sheet: final_used.dn_ds.anno_used
Supplementary Table 6. Positively selected genes identified by pair-wise comparison.
Gene	Gene	Ka	Ks	Annotation
Smp_028850	Smp_000380	0.6418	0.5773	hypothetical protein
Smp_131920	Smp_001085	0.0204	0.0182	hypothetical protein
Smp_095460	Smp_002390	0.0888	0.0524	hypothetical protein
Smp_134770	Smp_006960	0.4806	0.4114	hypothetical protein
Smp_084450	Smp_015480	0.0151	0.0133	hypothetical protein
Smp_125090	Smp_023140	0.0612	0.0483	hypothetical protein
Smp_128820	Smp_023140	0.0202	0.0187	hypothetical protein
Smp_128830	Smp_023140	0.0202	0.0187	hypothetical protein
Smp_167530	Smp_023140	0.0278	0.0195	hypothetical protein
Smp_193730	Smp_023140	0.0199	0.0139	hypothetical protein
Smp_120750	Smp_028860	0.1717	0.1172	hypothetical protein
Smp_193870	Smp_028910	0.0206	0.0193	alpha(13)fucosyltransferase
Smp_165890	Smp_051670	0.3374	0.3049	rab6 interacting protein 2
Smp_168860	Smp_062240	0.0612	0.0466	RNA binding protein
Smp_100450	Smp_073820	0.0718	0.0488	hypothetical protein
Smp_107750	Smp_073820	0.0718	0.0488	hypothetical protein
Smp_108010	Smp_073820	0.0718	0.0488	hypothetical protein
Smp_116960	Smp_073820	0.0718	0.0488	hypothetical protein
Smp_112450	Smp_077890	0.0228	0.022	Trematode Eggshell Synthesis domain containing protein
Smp_104170	Smp_084330	0.4019	0.3407	lamin hypothetical protein
Smp_170420	Smp_088700	0.0638	0.0545	NADH:ubiquinone oxidoreductase complex I hypothetical protein
Smp_116800	Smp_108050	0.0171	0.0111	titin myosin binding protein
Smp_193520	Smp_111890	0.0195	0.0112	hypothetical protein
Smp_206060	Smp_111980	0.0268	0.0159	hypothetical protein
Smp_193520	Smp_112640	0.0133	0.0107	hypothetical protein
Smp_102020	Smp_113750	0.3224	0.2387	egg protein CP391S
Smp_173350	Smp_113750	0.2462	0.1938	egg protein CP391S
Smp_201330	Smp_113750	0.2584	0.2408	egg protein CP391S
Smp_004530	Smp_122320	0.0249	0.0101	hypothetical protein
Smp_130720	Smp_122320	0.0286	0.0129	hypothetical protein
Smp_131750	Smp_122320	0.0206	0.0196	hypothetical protein
Smp_155660	Smp_122320	0.0235	0.0228	hypothetical protein
Smp_159500	Smp_122320	0.0287	0.0233	hypothetical protein
Smp_161690	Smp_122320	0.0176	0.0169	hypothetical protein
Smp_174600	Smp_122320	0.0196	0.0159	hypothetical protein
Smp_185870	Smp_122320	0.0201	0.0181	hypothetical protein
Smp_125830	Smp_123400	0.0295	0.0227	hypothetical protein
Smp_130720	Smp_123400	0.0259	0.0195	hypothetical protein
Smp_161690	Smp_123400	0.0191	0.0173	hypothetical protein
Smp_163390	Smp_123400	0.013	0.0126	hypothetical protein
Smp_166810	Smp_123400	0.0422	0.0331	hypothetical protein
Smp_192010	Smp_123400	0.0226	0.0162	hypothetical protein
Smp_193940	Smp_123400	0.0179	0.015	hypothetical protein
Smp_130720	Smp_123720	0.0484	0.0432	hypothetical protein
Smp_131920	Smp_123720	0.0158	0.0112	hypothetical protein
Smp_177070	Smp_123720	0.058	0.0557	hypothetical protein
Smp_167530	Smp_124150	0.0284	0.0187	hypothetical protein
Smp_169810	Smp_124560	0.0199	0.0181	hypothetical protein
Smp_141020	Smp_125090	0.1465	0.1215	hypothetical protein
Smp_166810	Smp_126570	0.0388	0.0328	hypothetical protein
Smp_184840	Smp_126570	0.0354	0.0235	hypothetical protein
Smp_130720	Smp_127260	0.0197	0.0143	hypothetical protein
Smp_159500	Smp_127260	0.0203	0.0132	hypothetical protein
Smp_166810	Smp_127260	0.0295	0.011	hypothetical protein
Smp_177070	Smp_127260	0.0607	0.0533	hypothetical protein
Smp_184840	Smp_127260	0.0419	0.0233	hypothetical protein
Smp_124150	Smp_128820	0.0208	0.0178	hypothetical protein
Smp_124150	Smp_128830	0.0208	0.0178	hypothetical protein
Smp_134770	Smp_128900	0.0392	0.0116	hypothetical protein
Smp_131920	Smp_130150	0.0319	0.0292	hypothetical protein
Smp_177070	Smp_130150	0.0864	0.0755	hypothetical protein
Smp_194440	Smp_130150	0.0885	0.0856	hypothetical protein
Smp_004530	Smp_130720	0.0288	0.0108	hypothetical protein
Smp_174600	Smp_130720	0.019	0.0165	hypothetical protein
Smp_131490	Smp_131470	0.2698	0.2498	hypothetical protein
Smp_160300	Smp_131470	0.1985	0.1704	hypothetical protein
Smp_166810	Smp_131920	0.023	0.019	hypothetical protein
Smp_169810	Smp_131920	0.0198	0.0182	hypothetical protein
Smp_130720	Smp_132110	0.0153	0.0132	hypothetical protein
Smp_159500	Smp_132110	0.0207	0.0127	hypothetical protein
Smp_166810	Smp_132110	0.0327	0.0113	hypothetical protein
Smp_169810	Smp_132110	0.0223	0.0191	hypothetical protein
Smp_177070	Smp_132110	0.0662	0.0416	hypothetical protein
Smp_193940	Smp_132110	0.0197	0.0193	hypothetical protein
Smp_194440	Smp_132110	0.068	0.0516	hypothetical protein
Smp_166810	Smp_132360	0.0295	0.011	hypothetical protein
Smp_184840	Smp_132960	0.0396	0.0214	hypothetical protein
Smp_129290	Smp_134030	0.0496	0.0199	hypothetical protein
Smp_175880	Smp_136090	0.0872	0.0732	hypothetical protein
Smp_192010	Smp_137290	0.018	0.0176	hypothetical protein
Smp_138080	Smp_138060	0.2607	0.1949	MEG-3 (Grail) family
Smp_125830	Smp_138650	0.0346	0.0233	hypothetical protein
Smp_130720	Smp_138650	0.018	0.0129	hypothetical protein
Smp_131920	Smp_138650	0.0201	0.0188	hypothetical protein
Smp_132360	Smp_138650	0.0149	0.0139	hypothetical protein
Smp_159500	Smp_138650	0.0259	0.0215	hypothetical protein
Smp_161690	Smp_138650	0.0157	0.0127	hypothetical protein
Smp_166810	Smp_138650	0.05	0.0317	hypothetical protein
Smp_190540	Smp_138650	0.0181	0.0139	hypothetical protein
Smp_193940	Smp_138650	0.0146	0.0102	hypothetical protein
Smp_174600	Smp_138820	0.0565	0.0518	hypothetical protein
Smp_184840	Smp_138820	0.0778	0.0258	hypothetical protein
Smp_192010	Smp_139730	0.0187	0.0163	intraflagellar transport protein 81 hypothetical protein
Smp_125830	Smp_139870	0.0288	0.0244	hypothetical protein
Smp_130720	Smp_139870	0.018	0.0129	hypothetical protein
Smp_159500	Smp_139870	0.0225	0.0213	hypothetical protein
Smp_166810	Smp_139870	0.0388	0.0328	hypothetical protein
Smp_190540	Smp_139870	0.0149	0.0138	hypothetical protein
Smp_193940	Smp_139870	0.0112	0.0104	hypothetical protein
Smp_122320	Smp_140280	0.0189	0.0171	hypothetical protein
Smp_137290	Smp_140280	0.0125	0.0109	hypothetical protein
Smp_138650	Smp_140280	0.0134	0.0133	hypothetical protein
Smp_155660	Smp_140280	0.0164	0.0141	hypothetical protein
Smp_164870	Smp_140280	0.0135	0.0121	hypothetical protein
Smp_166600	Smp_140280	0.0173	0.014	hypothetical protein
Smp_166810	Smp_140280	0.0334	0.0104	hypothetical protein
Smp_177070	Smp_140280	0.0682	0.0506	hypothetical protein
Smp_189170	Smp_140280	0.0152	0.0131	hypothetical protein
Smp_190540	Smp_140280	0.0149	0.0138	hypothetical protein
Smp_193940	Smp_140280	0.0179	0.015	hypothetical protein
Smp_194440	Smp_140280	0.0674	0.0616	hypothetical protein
Smp_124150	Smp_141020	0.0216	0.0169	hypothetical protein
Smp_186920	Smp_141020	0.0227	0.0159	hypothetical protein
Smp_166810	Smp_141870	0.0293	0.0209	hypothetical protein
Smp_184840	Smp_141870	0.042	0.0359	hypothetical protein
Smp_130720	Smp_144150	0.0148	0.0143	hypothetical protein
Smp_193940	Smp_144150	0.016	0.0155	hypothetical protein
Smp_104170	Smp_144740	0.3656	0.3496	hypothetical protein
Smp_130720	Smp_145340	0.0153	0.0132	hypothetical protein
Smp_166810	Smp_145340	0.0388	0.0328	hypothetical protein
Smp_130720	Smp_147130	0.0176	0.0137	hypothetical protein
Smp_159500	Smp_147130	0.0238	0.0221	hypothetical protein
Smp_161690	Smp_147130	0.0136	0.0135	hypothetical protein
Smp_166810	Smp_147130	0.0422	0.0331	hypothetical protein
Smp_190540	Smp_147130	0.0161	0.0149	hypothetical protein
Smp_193940	Smp_147130	0.0124	0.0114	hypothetical protein
Smp_166810	Smp_150000	0.0292	0.0212	hypothetical protein
Smp_130720	Smp_151170	0.018	0.0129	hypothetical protein
Smp_159500	Smp_151170	0.0225	0.0212	hypothetical protein
Smp_166810	Smp_151170	0.0388	0.0328	hypothetical protein
Smp_190540	Smp_151170	0.0149	0.0138	hypothetical protein
Smp_193940	Smp_151170	0.0112	0.0104	hypothetical protein
Smp_124150	Smp_152360	0.0269	0.0244	hypothetical protein
Smp_165300	Smp_152360	0.0208	0.0179	hypothetical protein
Smp_131920	Smp_155660	0.017	0.0135	hypothetical protein
Smp_166810	Smp_155660	0.0392	0.0217	hypothetical protein
Smp_169810	Smp_155660	0.0275	0.0265	hypothetical protein
Smp_184840	Smp_155660	0.0454	0.0357	hypothetical protein
Smp_192010	Smp_155660	0.0227	0.0161	hypothetical protein
Smp_166810	Smp_155710	0.0422	0.0331	hypothetical protein
Smp_004530	Smp_157030	0.0138	0.0114	hypothetical protein
Smp_132360	Smp_157030	0.0266	0.025	hypothetical protein
Smp_166810	Smp_157030	0.0642	0.0524	hypothetical protein
Smp_184840	Smp_157030	0.042	0.0357	hypothetical protein
Smp_192010	Smp_157030	0.0512	0.0334	hypothetical protein
Smp_004530	Smp_159500	0.0288	0.0108	hypothetical protein
Smp_123400	Smp_159500	0.0293	0.0261	hypothetical protein
Smp_131750	Smp_159500	0.0195	0.0158	hypothetical protein
Smp_131920	Smp_159500	0.0152	0.0122	hypothetical protein
Smp_155660	Smp_159500	0.0271	0.0224	hypothetical protein
Smp_157030	Smp_159500	0.0372	0.0307	hypothetical protein
Smp_162950	Smp_159500	0.0184	0.0141	hypothetical protein
Smp_166600	Smp_159500	0.0246	0.023	hypothetical protein
Smp_166810	Smp_159500	0.0399	0.0302	hypothetical protein
Smp_177070	Smp_159500	0.0706	0.0674	hypothetical protein
Smp_189980	Smp_159500	0.0207	0.0181	hypothetical protein
Smp_190540	Smp_159500	0.0237	0.0223	hypothetical protein
Smp_192010	Smp_159500	0.0266	0.016	hypothetical protein
Smp_193940	Smp_159500	0.0299	0.0247	hypothetical protein
Smp_193950	Smp_159500	0.0276	0.0261	hypothetical protein
Smp_166810	Smp_159610	0.0253	0.0222	hypothetical protein
Smp_159500	Smp_160720	0.0203	0.0132	hypothetical protein
Smp_166810	Smp_160720	0.0354	0.0225	hypothetical protein
Smp_177070	Smp_160720	0.0649	0.0627	hypothetical protein
Smp_192010	Smp_160720	0.0186	0.0164	hypothetical protein
Smp_193940	Smp_160720	0.0127	0.0106	hypothetical protein
Smp_184840	Smp_160980	0.0396	0.0213	hypothetical protein
Smp_184840	Smp_160990	0.0354	0.0236	hypothetical protein
Smp_137290	Smp_161690	0.011	0.0106	hypothetical protein
Smp_166600	Smp_161690	0.0141	0.014	hypothetical protein
Smp_166810	Smp_161690	0.0295	0.011	hypothetical protein
Smp_169810	Smp_161690	0.0198	0.0183	hypothetical protein
Smp_177070	Smp_161690	0.0633	0.052	hypothetical protein
Smp_194440	Smp_161690	0.0652	0.0616	hypothetical protein
Smp_165450	Smp_162950	0.0688	0.0687	subfamily M3A non peptidase ue hypothetical protein
Smp_166810	Smp_162950	0.0291	0.0285	hypothetical protein
Smp_177070	Smp_162950	0.0671	0.0621	hypothetical protein
Smp_184840	Smp_162950	0.021	0.018	hypothetical protein
Smp_177070	Smp_163370	0.0618	0.0514	hypothetical protein
Smp_194440	Smp_163370	0.0639	0.0597	hypothetical protein
Smp_125090	Smp_164000	0.0716	0.0576	hypothetical protein
Smp_141020	Smp_164000	0.0916	0.0748	hypothetical protein
Smp_165180	Smp_164000	0.0149	0.0109	hypothetical protein
Smp_175880	Smp_164870	0.0173	0.0149	hypothetical protein
Smp_124150	Smp_165180	0.0253	0.0176	hypothetical protein
Smp_165300	Smp_165180	0.0192	0.0103	hypothetical protein
Smp_130720	Smp_165450	0.1059	0.095	subfamily M3A non peptidase ue hypothetical protein
Smp_163390	Smp_165450	0.0934	0.0894	subfamily M3A non peptidase ue hypothetical protein
Smp_175880	Smp_165450	0.0969	0.095	subfamily M3A non peptidase ue hypothetical protein
Smp_192050	Smp_165590	0.1474	0.0698	hypothetical protein egg protein CP391B
Smp_004230	Smp_166600	0.0176	0.0126	hypothetical protein
Smp_100790	Smp_166600	0.0176	0.0126	hypothetical protein
Smp_114740	Smp_166600	0.0176	0.0126	hypothetical protein
Smp_130720	Smp_166600	0.0261	0.0227	hypothetical protein
Smp_166810	Smp_166600	0.0357	0.0317	hypothetical protein
Smp_184840	Smp_166600	0.0483	0.0364	hypothetical protein
Smp_184840	Smp_166950	0.069	0.0609	gag pol polyprotein hypothetical protein
Smp_130720	Smp_167720	0.018	0.0129	hypothetical protein
Smp_159500	Smp_167720	0.0224	0.017	hypothetical protein
Smp_193030	Smp_168450	0.0367	0.0323	glycoprotein N acetylgalactosamine
Smp_192010	Smp_169810	0.0188	0.0162	hypothetical protein
Smp_159500	Smp_170190	0.0221	0.0131	hypothetical protein
Smp_166810	Smp_170190	0.0315	0.0236	hypothetical protein
Smp_177070	Smp_170190	0.065	0.0626	hypothetical protein
Smp_185870	Smp_170190	0.0147	0.0144	hypothetical protein
Smp_193940	Smp_170190	0.0212	0.0197	hypothetical protein
Smp_130720	Smp_172230	0.0153	0.0132	hypothetical protein
Smp_131920	Smp_172230	0.0126	0.0122	hypothetical protein
Smp_159500	Smp_172230	0.0207	0.017	hypothetical protein
Smp_166810	Smp_172230	0.0393	0.0222	hypothetical protein
Smp_004530	Smp_173310	0.0147	0.0101	hypothetical protein
Smp_130720	Smp_173310	0.0208	0.0127	hypothetical protein
Smp_102020	Smp_173350	0.4545	0.1904	egg protein CP391S
Smp_179390	Smp_173350	0.1327	0.1036	egg protein CP391S
Smp_179970	Smp_173350	0.1205	0.0561	egg protein CP391S
Smp_201330	Smp_173350	0.3224	0.3191	egg protein CP391S
Smp_166810	Smp_174460	0.0427	0.0414	hypothetical protein
Smp_124560	Smp_174560	0.044	0.0387	hypothetical protein
Smp_130720	Smp_174560	0.0301	0.0214	hypothetical protein
Smp_132360	Smp_174560	0.0149	0.014	hypothetical protein
Smp_140280	Smp_174560	0.0194	0.0136	hypothetical protein
Smp_159500	Smp_174560	0.0269	0.0225	hypothetical protein
Smp_161690	Smp_174560	0.0181	0.0135	hypothetical protein
Smp_170190	Smp_174560	0.0191	0.0189	hypothetical protein
Smp_177070	Smp_174560	0.0619	0.0432	hypothetical protein
Smp_184840	Smp_174560	0.0566	0.053	hypothetical protein
Smp_193940	Smp_174560	0.0261	0.0245	hypothetical protein
Smp_194440	Smp_174560	0.0641	0.0439	hypothetical protein
Smp_184840	Smp_174600	0.0264	0.0116	hypothetical protein
Smp_138650	Smp_175080	0.0138	0.0125	hypothetical protein
Smp_159500	Smp_175080	0.0192	0.0164	hypothetical protein
Smp_166810	Smp_175080	0.033	0.0298	hypothetical protein
Smp_169810	Smp_175080	0.0199	0.0181	hypothetical protein
Smp_177070	Smp_175080	0.0637	0.051	hypothetical protein
Smp_193940	Smp_175080	0.0183	0.0142	hypothetical protein
Smp_130720	Smp_177070	0.1185	0.1072	hypothetical protein
Smp_163390	Smp_177070	0.109	0.0913	hypothetical protein
Smp_130720	Smp_179640	0.0153	0.0132	hypothetical protein
Smp_166810	Smp_179640	0.0388	0.0328	hypothetical protein
Smp_179390	Smp_179970	0.1272	0.0663	egg protein CP391S
Smp_130720	Smp_183420	0.0153	0.0132	hypothetical protein
Smp_166810	Smp_183420	0.0388	0.0328	hypothetical protein
Smp_193520	Smp_183840	0.0133	0.0107	hypothetical protein
Smp_193520	Smp_184590	0.0132	0.0106	hypothetical protein
Smp_185170	Smp_184710	0.0479	0.0218	hypothetical protein
Smp_175880	Smp_184840	0.0896	0.0739	hypothetical protein
Smp_193520	Smp_184870	0.0132	0.0106	hypothetical protein
Smp_193520	Smp_184890	0.0163	0.011	hypothetical protein
Smp_193520	Smp_185070	0.0163	0.011	hypothetical protein
Smp_193520	Smp_185710	0.0132	0.0106	hypothetical protein
Smp_004530	Smp_185870	0.0138	0.0114	hypothetical protein
Smp_137290	Smp_185870	0.0139	0.0119	hypothetical protein
Smp_159500	Smp_185870	0.0237	0.0177	hypothetical protein
Smp_162950	Smp_185870	0.0106	0.0101	hypothetical protein
Smp_166810	Smp_185870	0.0353	0.0328	hypothetical protein
Smp_177070	Smp_185870	0.0647	0.0554	hypothetical protein
Smp_186490	Smp_186470	0.0578	0.0334	hypothetical protein
Smp_128820	Smp_186920	0.0207	0.0179	hypothetical protein
Smp_128830	Smp_186920	0.0207	0.0179	hypothetical protein
Smp_167530	Smp_186920	0.0284	0.0189	hypothetical protein
Smp_193520	Smp_187080	0.0163	0.011	hypothetical protein
Smp_188780	Smp_187410	0.0462	0.0368	hypothetical protein
Smp_159500	Smp_189170	0.024	0.0216	hypothetical protein
Smp_161690	Smp_189170	0.0139	0.0129	hypothetical protein
Smp_192010	Smp_189170	0.0266	0.024	hypothetical protein
Smp_130720	Smp_189980	0.0153	0.0132	hypothetical protein
Smp_166810	Smp_189980	0.0423	0.0376	hypothetical protein
Smp_132360	Smp_190300	0.022	0.0217	hypothetical protein
Smp_177070	Smp_190300	0.0634	0.0371	hypothetical protein
Smp_194440	Smp_190300	0.0655	0.0456	hypothetical protein
Smp_123400	Smp_190540	0.0215	0.0186	hypothetical protein
Smp_130720	Smp_190540	0.0175	0.0137	hypothetical protein
Smp_192010	Smp_190540	0.0257	0.0172	hypothetical protein
Smp_193940	Smp_190540	0.0227	0.0153	hypothetical protein
Smp_193950	Smp_190540	0.0198	0.0188	hypothetical protein
Smp_125830	Smp_190710	0.0321	0.023	hypothetical protein
Smp_166810	Smp_190710	0.0466	0.0318	hypothetical protein
Smp_184840	Smp_190710	0.0353	0.0237	hypothetical protein
Smp_192010	Smp_190710	0.0194	0.0151	hypothetical protein
Smp_130720	Smp_190760	0.0153	0.0132	hypothetical protein
Smp_166810	Smp_190760	0.0425	0.0418	hypothetical protein
Smp_166810	Smp_192010	0.0381	0.0277	hypothetical protein
Smp_125830	Smp_192880	0.0289	0.0242	hypothetical protein
Smp_130720	Smp_192880	0.0153	0.0132	hypothetical protein
Smp_159500	Smp_192880	0.0225	0.0211	hypothetical protein
Smp_166810	Smp_192880	0.043	0.0315	hypothetical protein
Smp_190540	Smp_192880	0.0149	0.0138	hypothetical protein
Smp_192010	Smp_192880	0.0154	0.0152	hypothetical protein
Smp_193940	Smp_192880	0.0112	0.0103	hypothetical protein
Smp_177520	Smp_192890	0.0119	0.0117	hypothetical protein
Smp_188780	Smp_193400	0.0289	0.0252	hypothetical protein
Smp_193520	Smp_193510	0.0134	0.0108	hypothetical protein
Smp_004530	Smp_193940	0.0197	0.0101	hypothetical protein
Smp_130150	Smp_193940	0.0433	0.043	hypothetical protein
Smp_131920	Smp_193940	0.024	0.0218	hypothetical protein
Smp_132360	Smp_193940	0.0162	0.0109	hypothetical protein
Smp_161690	Smp_193940	0.0203	0.0144	hypothetical protein
Smp_163390	Smp_193940	0.017	0.0155	hypothetical protein
Smp_166810	Smp_193940	0.0391	0.0317	hypothetical protein
Smp_004530	Smp_193950	0.0138	0.0115	hypothetical protein
Smp_130720	Smp_193950	0.0203	0.0134	hypothetical protein
Smp_166810	Smp_193950	0.0468	0.0214	hypothetical protein
Smp_193940	Smp_193950	0.016	0.0153	hypothetical protein
Smp_102020	Smp_194130	0.2955	0.1145	egg protein CP391S
Smp_173350	Smp_194130	0.1796	0.1372	egg protein CP391S
Smp_179970	Smp_194130	0.1313	0.1105	egg protein CP391S
Smp_201330	Smp_194130	0.2652	0.2077	egg protein CP391S
Smp_193400	Smp_194180	0.0153	0.0119	hypothetical protein
Smp_125830	Smp_198040	0.0289	0.0242	hypothetical protein
Smp_166810	Smp_198040	0.043	0.0315	hypothetical protein
Smp_184840	Smp_198040	0.0352	0.024	hypothetical protein
Smp_192010	Smp_198040	0.0154	0.0152	hypothetical protein
Smp_194150	Smp_199340	0.2263	0.2253	aspartyl tRNA synthetase
Smp_200760	Smp_200230	0.0617	0.0345	hypothetical protein
Smp_102020	Smp_201330	0.2273	0.2095	egg protein CP391S
Smp_205310	Smp_202420	0.0267	0.0137	egg protein CP391S
Smp_201230	Smp_203930	0.1207	0.1168	hypothetical protein
Smp_205380	Smp_203930	0.1696	0.166	hypothetical protein
Smp_205480	Smp_205460	0.0274	0.0226	hypothetical protein
Smp_204010	Smp_205540	0.0225	0.0159	hypothetical protein
Smp_206060	Smp_205690	0.0702	0.0324	hypothetical protein
Smp_166810	Smp_212070	0.0898	0.0809	hypothetical protein
