# Supplementary material for: Gene Duplication Analysis Reveals No Ancient Whole Genome Duplication but Extensive Small-Scale Duplications during Genome Evolution and Adaptation of Schistosoma mansoni
Source: Front Cell Infect Microbiol. 2017 Sep 21;7:412. doi: 10.3389/fcimb.2017.00412 (PMC5613093; doi:10.3389/fcimb.2017.00412)
Supplement: Supplementary Table 7 — Positively selected gene families identified by site model analysis. [file Table7.XLSX]

## Sheet: final.result.anno
Supplementary Table 7. Positively selected gene families identified in site model analysis.
Subfamily	Annotation
Smp_155580 Smp_194120 Smp_077880	annexin
Smp_112090 Smp_006510 Smp_119130 Smp_185190 Smp_185150 Smp_006520	cercarial elastase (S01 family)
Smp_047680 Smp_047660 Smp_047650 Smp_047640	ferritin%2C heavy polypeptide 1
Smp_141550 Smp_141560 Smp_160250 Smp_193710	venom allergen (val) protein
Smp_134700 Smp_134720 Smp_119580 Smp_134710	uncharacterized MFS type transporter C19orf28
Smp_029070 Smp_100310 Smp_106410	hypothetical protein
Smp_128900 Smp_134770 Smp_006960	hypothetical protein
Smp_054360 Smp_151260 Smp_054410	Adenine phosphoribosyltransferase%2C catalyzes the
Smp_160300 Smp_131470 Smp_131490	hypothetical protein
Smp_190330 Smp_136600 Smp_141650	hypothetical protein
Smp_205560 Smp_177580 Smp_183040	hypothetical protein
Smp_028860 Smp_120750 Smp_099090 Smp_188510 Smp_177900 Smp_188960	hypothetical protein
Smp_108360 Smp_112170 Smp_107450	hypothetical protein
Smp_045490 Smp_045500 Smp_207040	annexin
Smp_194180 Smp_188780 Smp_193400 Smp_180780 Smp_187410	hypothetical protein
Smp_140410 Smp_192170 Smp_118940	maguk p55 subfamily 6
Smp_190390 Smp_110040 Smp_184780 Smp_189290	hypothetical protein
Smp_182530 Smp_110050 Smp_164810	tyrosine protein kinase transforming protein Fps
